# Supplementary material for: Therapeutic Potential of Targeting the SUMO Pathway in Cancer
Source: Cancers (Basel). 2021 Aug 31;13(17):4402. doi: 10.3390/cancers13174402 (PMC8431684; doi:10.3390/cancers13174402)
Supplement: Supplementary file 1 [file cancers-13-04402-s001.zip]

Archive with 2 entries (2 files):
- cancers-1350973-supplementary.pdf
- SupplementaryTableS1_resubmission.xlsx
