# Supplementary material for: Therapeutic Potential of Targeting the SUMO Pathway in Cancer
Source: Cancers (Basel). 2021 Aug 31;13(17):4402. doi: 10.3390/cancers13174402 (PMC8431684; doi:10.3390/cancers13174402)
Supplement: Supplementary file 1 [file cancers-13-04402-s001.zip › SupplementaryTableS1_resubmission.xlsx]

## Sheet: Sheet 1
Cancer type	Protein	Dysregulation	Expression associates with cancer progression	Prognostic association	Analysis (mRNA/protein by IF/IHC/MS/WB)	N (cancer tissue samples)	antibody clonality in IHC	Reference year	Reference
adrenocortical	PIAS3			high expression associates with poor prognosis	mRNA (TCGA)	92		2020	Wu et al. 2020 J Cancer
adrenocortical	PIAS4			high expression associates with poor prognosis	mRNA (TCGA)	92		2020	Wu et al. 2020 J Cancer
adrenocortical	SAE1			high expression associates with poor prognosis	mRNA (TCGA)	92		2020	Wu et al. 2020 J Cancer
adrenocortical	SAE2			high expression associates with poor prognosis	mRNA (TCGA)	92		2020	Wu et al. 2020 J Cancer
adrenocortical	SENP1			high expression associates with poor prognosis	mRNA (TCGA)	92		2020	Wu et al. 2020 J Cancer
adrenocortical	SENP3			high expression associates with poor prognosis	mRNA (TCGA)	92		2020	Wu et al. 2020 J Cancer
adrenocortical	SUMO1			high expression associates with poor prognosis	mRNA (TCGA)	92		2020	Wu et al. 2020 J Cancer
adrenocortical	SUMO2			high expression associates with poor prognosis	mRNA (TCGA)	92		2020	Wu et al. 2020 J Cancer
adrenocortical	SUMO4			high expression associates with poor prognosis	mRNA (TCGA)	92		2020	Wu et al. 2020 J Cancer
bladder	PC2 (CBX4)	upregulated			IHC, WB, mRNA	40	monoclonal	2021	Li et al. 2021 Onc Rep
bladder	PC2 (CBX4)	upregulated			mRNA (TCGA)	412		2020	Wu et al. 2020 J Cancer
bladder	SENP1	present in the urine of bladder cancer patients but not in the urine of non-bladder cancer patients			mRNA	117		2010	﻿Brems-Eskildsen et al. 2010 BMC Cancer
bladder	SENP2	downregulated			WB, mRNA	20		2013	Tan et al. 2013 Cellular Phys and Biochem
bladder	Ubc9	upregulated			mRNA (TCGA)	408		2020	Wang et al. 2020 Am J Cancer Res
bladder	Ubc9			high expression associates with better prognosis	mRNA (TCGA)	412		2020	Wu et al. 2020 J Cancer
breast	PC2 (CBX4)	upregulated		high expression associates with better prognosis	mRNA	1085		2020	Li et al. 2020 Sci Rep
breast	PC2 (CBX4)	upregulated	positively	high expression associates with poor prognosis	IHC, WB, mRNA	179	monoclonal	2018	Zeng et al. 2018 Int J Biochem Cell Biol
breast	PC2 (CBX4)	upregulated			mRNA	35		2020	Huang et al. 2020 Eur Rev Med Pharm Sci
breast	PC2 (CBX4)	upregulated			WB, mRNA	30		2018	Meng et al. 2018 Neoplasma
breast	PIAS1	higher expression in ER- vs ER+	positively		mRNA	54		2019	Taheri et al. 2019 Pers Med
breast	PIAS1	upregulated			IHC	204	polyclonal	2014	Liu et al. 2014 PLOS One
breast	PIAS1			high expression associates with better prognosis	IHC	96	monoclonal	2017	Chanda et al. 2017 PLoS One
breast	PIAS2	downregulated, higher expression in ER- than ER+	positively		mRNA	54		2019	Taheri et al. 2019 Pers Med
breast	PIAS3	downregulated		high expression associates with poor prognosis	WB	100		2016	Yang et al. 2016 BMC Cancer
breast	PIAS3	downregulated			mRNA	25		2019	Nomair et al. 2019 Egyptian J of Med Human Gen
breast	PIAS3	downregulated, higher expression in ER- than ER+	positively		mRNA	54		2019	Taheri et al. 2019 Pers Med
breast	PIAS3	upregulated			IHC	40	polyclonal	2008	McHale et al. 2008 Mod Path
breast	PIAS3	upregulated			IHC	13	polyclonal	2004	Wang and Banerjee 2004 Onc Rep
breast	PIAS4	lower expression in ER- than ER+			mRNA	54		2019	Taheri et al. 2019 Pers Med
breast	PIAS4			high expression associates with better prognosis	IHC	1518	polyclonal	2014	Alshareeda et al. 2014 Breast Cancer Res Treatment
breast	PIAS4		positively	high expression associates with poor prognosis	IHC	231	not specified	2014	Agboola et al. 2014 J Clin Path
breast	SAE1	upregulated	positively		mRNA (TCGA)	1097		2021	Ong et al. 2021 Cells
breast	SENP1	upregulated, higher expression in TNBC than in non-TNBC	positively		IHC, WB, mRNA	82	polyclonal	2016	Wang et al. 2016 Onc Rep
breast	SENP5			high expression associates with poor prognosis	mRNA	1363		2014	Cashman et al. 2014
breast	SENP6	downregulated			mRNA	40		2010	Mooney et al. 2010 Biochem
breast	SENP7L	upregulated	positively		mRNA	48		2012	Bawa-Kalfe et al. 2012 PNAS
breast	SENP7L			high expression associates with poor prognosis in patients receiving chemotherapy	mRNA	56		2016	Lin et al. 2016 Oncotarget
breast	SENP7S	downregulated	negatively		mRNA	48		2012	Bawa-Kalfe et al. 2012 PNAS
breast	SUMO1	upregulated			mRNA	40		2010	Mooney et al. 2010 Biochem
breast	Ubc9	upregulated		high expression associates with poor prognosis and chemoresistance	IHC	121	monoclonal	2011	Chen et al. 2011 Chin j Cancer
breast	Ubc9	upregulated			mRNA	40		2010	Mooney et al. 2010 Biochem
breast	Ubc9	upregulated			mRNA (TCGA)	1093		2020	Wang et al. 2020 Am J Cancer Res
breast	Ubc9	upregulated			mRNA (TCGA)	1085		2020	Yang et al. 2020 Cancer Cell Int
breast	Ubc9	upregulated			WB	12		2012	Tomasi et al. 2012 Hepatology
breast	Ubc9	upregulated			WB	16	not specified	2009	Wu et al. 2009 Clin Cancer Res
breast	Ubc9		positively	high expression associates with poor prognosis	IHC	199	monoclonal	2014	Agboola et al. 2014 Pathol res and prac
breast (metastases vs primary)	Ubc9	downregulated in comparison with normal and primary tumor tissue			IHC	99	polyclonal	2010	Moschos et al. 2010 Hum Pathol
breast (myc high)	SAE1			high expression associates with poor prognosis	mRNA	861		2012	Kessler et al. 2012 Science
breast (myc high)	SAE2			high expression associates with poor prognosis	mRNA	861		2012	Kessler et al. 2012 Science
breast (TNBC)	SUMO1	upregulated		high expression associates with poor prognosis	IHC	211	monoclonal	2021	Lin et al. 2021 Gland Surg
breast (TNBC)	SUMO2	upregulated		high expression associates with poor prognosis	IHC	211	polyclonal	2021	Lin et al. 2021 Gland Surg
breast (TNBC)	SUMO3	upregulated		high expression associates with poor prognosis	IHC	211	monoclonal	2021	Lin et al. 2021 Gland Surg
cercival (SCC & endocervical adenocarcinoma)	SAE1	upregulated			mRNA (TCGA)	303		2021	Ong et al. 2021 Cells
cervical	PIAS3	downregulated	negatively	high expression associates with better prognosis	mRNA	70		2019	Qu et al. 2019 JCB
cervical	PIAS3	downregulated			IHC	68	polyclonal	2014	Zhang et al. 2014 Genes Cancer
cervical	PIAS3	downregulated			IHC	69	polyclonal	2015	Zhang et al. 2015 Gyn Onc
cervical	Ubc9	upregulated	positively		IHC	130	polyclonal	2015	Mattoscio et al. 2015 ecancermedicalscience
cholangio	PC2 (CBX4)	upregulated			mRNA (TCGA)	51		2020	Wu et al. 2020 J Cancer
cholangio	Ubc9	upregulated			mRNA (TCGA)	36		2020	Wang et al. 2020 Am J Cancer Res
colorectal	PC2 (CBX4)	upregulated			mRNA (TCGA)	633		2020	Wu et al. 2020 J Cancer
colorectal	PC2 (CBX4)	upregulated, mainly nuclear		high expression associates with better prognosis, especially when RUNX2 high	IHC	212	polyclonal	2016	Wang et al. 2016 Cancer Res
colorectal	PIAS1	downregulated	negatively		IHC	104	polyclonal	2009	Coppola et al. 2009 J Cancer Res Clin Oncol
colorectal	PIAS3	upregulated			IHC, WB	11	polyclonal	2004	Wang and Banerjee 2004 Onc Rep
colorectal	PIAS3		positively		IHC	80	monoclonal	2020	Polimeno et al. 2020 Eur Rev Med Pharm Sci
colorectal	SAE1	upregulated	positively		mRNA (TCGA)	286		2021	Ong et al. 2021 Cells
colorectal	SAE2	upregulated		high expression associates with poor prognosis	IHC, mRNA	237	monoclonal	2018	He et al. 2018 Mol Med Rep
colorectal	SENP1	upregulated		high expression associates with poor prognosis	IHC	102	polyclonal	2021	Zhou et al. 2021 Cancer Med
colorectal	SENP1	upregulated			IHC, mRNA	69	not specified	2011	Xu et al. 2011 Cancer Letters
colorectal	SENP3	upregulated			IHC	32	not specified	2010	Han et al. 2010 JBC
colorectal	SENP3	upregulated			IHC	65	not specified	2010	Han et al. 2010 JBC
colorectal	SUMO1	upregulated	positively		IHC	46	monoclonal	2013	﻿Zhang et al. 2013 Cell Biochem Biophys
colorectal	SUMO1			high expression associates with poor prognosis	mRNA (TCGA)	633		2020	Wu et al. 2020 J Cancer
colorectal	Ubc9	upregulated	positively		IHC	168	polyclonal	2010	Moschos et al. 2010 Hum Pathol
colorectal	Ubc9	upregulated			mRNA (TCGA)	623		2020	Wang et al. 2020 Am J Cancer Res
colorectal	Ubc9	upregulated			mRNA (TCGA)	367		2020	Yang et al. 2020 Cancer Cell Int
colorectal	Ubc9	upregulated			WB	12		2012	Tomasi et al. 2012 Hepatology
endometrial	PIAS1	downregulated			mRNA (TCGA)	546		2020	Zhao et al. 2020 J Cell Biochem
esophageal	PC2 (CBX4)	upregulated			mRNA (TCGA)	185		2020	Wu et al. 2020 J Cancer
esophageal	PIAS3	upregulated			IHC	11	polyclonal	2004	Wang and Banerjee 2004 Onc Rep
esophageal	Ubc9	upregulated			mRNA (TCGA)	184		2020	Wang et al. 2020 Am J Cancer Res
gastric	PC2 (CBX4)	upregulated		high expression associates with poor prognosis	mRNA	38		2020	Lin et al. 2020 J Gastroint Onc
gastric	PC2 (CBX4)	upregulated			mRNA (TCGA)	443		2020	Wu et al. 2020 J Cancer
gastric	PIAS1	downregulated	negatively		IHC	31	monoclonal	2012	Chen et al. 2012 Onc Rep
gastric	PIAS1			high expression associates with better prognosis	mRNA	133		2011	Wei et al. 2011 J Nat Can Inst
gastric	PIAS2			high expression associates with poor prognosis	mRNA (TCGA)	443		2020	Wu et al. 2020 J Cancer
gastric	PIAS3	downregulated	negatively		IHC, mRNA	30	polyclonal	2011	Liu et al. 2011 Clin Res in Hep and Gastroentrerol
gastric	PIAS3	upregulated			IHC	14	polyclonal	2004	Wang and Banerjee 2004 Onc Rep
gastric	PIAS4			high expression associates with better prognosis	mRNA	133		2011	Wei et al. 2011 J Nat Can Inst
gastric	SAE2	upregulated	positively	high expression associates with poor prognosis	IHC, WB, mRNA	301	monoclonal	2015	﻿Shao et al. 2015 Am J Cancer Res
gastric	SAE2	upregulated	positively		IHC, WB	100	monoclonal	2018	Li et al. 2018 World J Gastroenterol
gastric	SENP3	upregulated, higher expression in lymph node metastasised primary tumors			IHC	60	polyclonal	2014	Ren et al. 2014 Oncotarget
gastric	SUMO3			high expression associates with poor prognosis	mRNA (TCGA)	443		2020	Wu et al. 2020 J Cancer
gastric	Ubc9	upregulated			mRNA (TCGA)	415		2020	Wang et al. 2020 Am J Cancer Res
gastric	Ubc9	upregulated			mRNA (TCGA)	408		2020	Yang et al. 2020 Cancer Cell Int
gastric	Ubc9			high expression associates with poor prognosis in patients treated only with first-line chemotherapy	mRNA	70		2014	Wei et al. 2014 BJC
glioblastoma	PIAS1	downregulated			mRNA (TCGA)	934		2021	Li and Meng 2021 ﻿Front Cell Dev Biol
glioblastoma	PIAS1	upregulated, mainly nuclear			IHC	87	monoclonal	2013	Soares et al. 2013 Mol Cell Prot
glioblastoma	PIAS3	upregulated			mRNA (TCGA)	934		2021	Li and Meng 2021 ﻿Front Cell Dev Biol
glioblastoma	PIAS3	downregulated			WB, IHC	35	polyclonal	2008	Brantley et al. 2008 Clin Cancer Res.
glioblastoma	PIAS4	upregulated			IHC, mRNA	11	not specified	2013	Chien et al. 2013 BJC
glioblastoma	RanBP2	downregulated			mRNA (TCGA)	934		2021	Li and Meng 2021 ﻿Front Cell Dev Biol
glioblastoma	SAE2	upregulated			mRNA (TCGA)	934		2021	Li and Meng 2021 ﻿Front Cell Dev Biol
glioblastoma	SENP1	upregulated			mRNA (TCGA)	934		2021	Li and Meng 2021 ﻿Front Cell Dev Biol
glioblastoma	SENP2	downregulated			mRNA (TCGA)	934		2021	Li and Meng 2021 ﻿Front Cell Dev Biol
glioblastoma	SENP5	downregulated			mRNA (TCGA)	934		2021	Li and Meng 2021 ﻿Front Cell Dev Biol
glioblastoma	Ubc9	upregulated			mRNA (TCGA)	934		2021	Li and Meng 2021 ﻿Front Cell Dev Biol
glioblastoma	Ubc9	upregulated			mRNA (TCGA)	163		2020	Yang et al. 2020 Cancer Cell Int
glioma	SAE1	upregulated	positively	high expression associates with poor prognosis	MS, IHC	69	monoclonal	2019	Yang et al. 2019 Cell Comm Sign
glioma	Ubc9	upregulated	positively	high expression (together with low miR214 expression) associates with poor survival	mRNA	108		2014	Wang et al. 2014 Med Oncol
glioma	Ubc9	upregulated	positively		WB	11		2012	Zhao et al. 2012 BMB Reports
glioma (astrocytoma-GBM)	SENP1	upregulated	positively		WB, mRNA	28		2016	Xia et al. 2016 Gene
glioma (astrocytoma-GBM)	SUMO1	upregulated	positively		WB	58		2013	Yang et al. 2013 Cancer Sci
glioma (astrocytoma-GBM)	SUMO2/3	upregulated	positively		WB	58		2013	Yang et al. 2013 Cancer Sci
glioma (astrocytoma-GBM)	Ubc9	upregulated	positively		WB	58		2013	Yang et al. 2013 Cancer Sci
glioma (astrocytoma)	PIAS3	downregulated	negatively	high expression associates with better prognosis	IHC	94	polyclonal	2017	Liu et al. 2017 Mol Med Rep
glioma (oligodendrocytoma-GBM)	PIAS3	upregulated			mRNA	10	polyclonal	2004	Wang and Banerjee 2004 Onc Rep
head and neck	SAE1	upregulated	positively		mRNA (TCGA)	520		2021	Ong et al. 2021 Cells
head and neck	SENP1	upregulated	positively		WB, mRNA	32		2012	Ni et al. 2012 Onc Letters
head and neck	SENP3	upregulated, higher expression in smoking patients	positively		IHC	52	not specified	2016	Zhou et al. 2016 Oncogene
head and neck	Ubc9	upregulated	positively		IHC	77	polyclonal	2017	Mattoscio et al. 2017 PLoS Pathogens
head and neck	Ubc9	upregulated			IHC	46	polyclonal	2009	Ronen et al. 2009 Head and Neck
head and neck	Ubc9	upregulated			mRNA (TCGA)	528		2020	Wang et al. 2020 Am J Cancer Res
head and neck	Ubc9	upregulated			mRNA (TCGA)	519		2020	Yang et al. 2020 Cancer Cell Int
head and neck	Ubc9	upregulated			WB	16	not specified	2009	Wu et al. 2009 Clin Cancer Res
hepatocellular	PC2 (CBX4)	upregulated	positively	high (cytoplasmic) expression associates with poor prognosis	IHC, WB	246	polyclonal	2013	Wang et al. 2013 Ann Surg Onc
hepatocellular	PC2 (CBX4)	upregulated			mRNA (TCGA)	377		2020	Wu et al. 2020 J Cancer
hepatocellular	PC2 (CBX4)			high expression associates with poor prognosis	IHC	727	polyclonal	2014	Li et al. 2014 Cancer Cell
hepatocellular	PC2 (CBX4)		positively	high expression associates with sensitivity to postoperative transarterial chemoembolization	IHC	727	not specified	2015	Jiao et al. 2015 Cell Death and Disease
hepatocellular	PIAS2			high expression associates with poor prognosis	mRNA (TCGA)	377		2020	Wu et al. 2020 J Cancer
hepatocellular	PIAS3	upregulated			IHC	13	polyclonal	2004	Wang and Banerjee 2004 Onc Rep
hepatocellular	PIAS3			high expression associates with poor prognosis	mRNA (TCGA)	377		2020	Wu et al. 2020 J Cancer
hepatocellular	PIAS4	upregulated		high expression associates with poor prognosis	WB, mRNA	38		2020	Liu et al. 2020 JCB
hepatocellular	PIAS4			high expression associates with poor prognosis	mRNA (TCGA)	377		2020	Wu et al. 2020 J Cancer
hepatocellular	SAE1	upregulated	positively	high expression associates with poor prognosis	IHC, mRNA (TCGA)	54	monoclonal	2021	Ong et al. 2021 Cells
hepatocellular	SAE1	upregulated	positively	high expression associates with poor prognosis	mRNA (TCGA)	371		2021	Ong et al. 2021 Cells
hepatocellular	SAE1			high expression associates with poor prognosis	IHC (HPA)	365	polyclonal	2019	Yang et al. 2019 Cell Comm Sign
hepatocellular	SAE1			high expression associates with poor prognosis	mRNA (TCGA)	377		2020	Wu et al. 2020 J Cancer
hepatocellular	SAE2	upregulated			mRNA	53		2015	Tu et al. 2015 J Proteome Res
hepatocellular	SAE2			high expression associates with poor prognosis	mRNA	90		2004	Lee et al. 2004 Hepatology
hepatocellular	SAE2			high expression associates with poor prognosis	mRNA (TCGA)	377		2020	Wu et al. 2020 J Cancer
hepatocellular	SENP1	upregulated	positively	high expression associates with poor prognosis	IHC, WB	50	not specified	2020	Tao et al. 2020 Aging
hepatocellular	SENP1			high expression associates with poor prognosis	mRNA (TCGA)	377		2020	Wu et al. 2020 J Cancer
hepatocellular	SENP2	downregulated			WB, mRNA	25		2012	Shen et al. 2012 Asian Pac J Cancer Prev
hepatocellular	SENP3			high expression associates with poor prognosis	mRNA (TCGA)	377		2020	Wu et al. 2020 J Cancer
hepatocellular	SENP5	upregulated			WB, mRNA	10		2016	Jin et al. 2016 Eur Rev Med Pharmacol Sci
hepatocellular	SENP5			high expression associates with poor prognosis	mRNA (TCGA)	377		2020	Wu et al. 2020 J Cancer
hepatocellular	SENP6	upregulated			IHC, mRNA	40	monoclonal	2013	Qian et al. 2013 Cancer Biother Radiopharm
hepatocellular	SENP6	upregulated			mRNA	11		2014	Stefanska et al. 2014 Clin Cancer Res
hepatocellular	SENP6			high expression associates with poor prognosis	mRNA (TCGA)	377		2020	Wu et al. 2020 J Cancer
hepatocellular	SENP7	upregulated	positively		IHC	44	polyclonal	2018	Ji et al. 2018 Biochem Biophys Res Comm
hepatocellular	SUMO1	upregulated			IHC	54	monoclonal	2021	Ong et al. 2021 Cells
hepatocellular	SUMO1	upregulated			WB, mRNA	26		2011	Guo et al. 2011 J of Cancer Res and Clin Onc
hepatocellular	SUMO2	upregulated			IHC	54	monoclonal	2021	Ong et al. 2021 Cells
hepatocellular	SUMO2			high expression associates with poor prognosis	mRNA	90		2004	Lee et al. 2004 Hepatology
hepatocellular	SUMO2			high expression associates with poor prognosis	mRNA (TCGA)	377		2020	Wu et al. 2020 J Cancer
hepatocellular	Ubc9	upregulated		high expression associates with poor prognosis	mRNA (TCGA)	371		2020	Wang et al. 2020 Am J cancer res
hepatocellular	Ubc9	upregulated	positively		mRNA (TCGA)	369		2020	Yang et al. 2020 Cancer Cell Int
hepatocellular	Ubc9	upregulated			IHC	54	monoclonal	2021	Ong et al. 2021 Cells
hepatocellular	Ubc9	upregulated			WB, mRNA	18		2012	Tomasi et al. 2012 Hepatology
hepatocellular	Ubc9			high expression associates with poor prognosis	mRNA (TCGA)	377		2020	Wu et al. 2020 J Cancer
leukemia (AML)	PIAS2			high expression associates with better prognosis	mRNA (TCGA)	200		2020	Wu et al. 2020 J Cancer
leukemia (AML)	SAE1			high expression associates with poor prognosis	mRNA (TCGA)	200		2020	Wu et al. 2020 J Cancer
leukemia (AML)	SENP5			high expression associates with better prognosis	mRNA (TCGA)	200		2020	Wu et al. 2020 J Cancer
leukemia (AML)	SENP7			high expression associates with better prognosis	mRNA (TCGA)	200		2020	Wu et al. 2020 J Cancer
leukemia (AML)	SUMO1	upregulated			IF	50	monoclonal	2015	Zhang et al. 2015 Cancer Letters
leukemia (AML)	SUMO3			high expression associates with poor prognosis	mRNA (TCGA)	200		2020	Wu et al. 2020 J Cancer
leukemia (CLL)	SENP2	downregulated			WB, mRNA	43		2018	Chen et al. 2018 Int J Onc
lung	PC2 (CBX4)	upregulated		high expression associates with poor prognosis	IHC, mRNA	72	not specified	2021	Wang et al. 2021 Neoplasia
lung	PC2 (CBX4)	upregulated	positively		IHC	30	polyclonal	2020	Hu et al. 2020 J Cell Mol Med
lung	PIAS1	downregulated			mRNA	78		2015	Jin et al. 2015 PLoS One
lung	PIAS3	downregulated, less expressed in non-squamous cell carcinomas than in SCC			mRNA	71		2014	Pastuszak-Lewandoska et al. 2014 PLoS One
lung	PIAS3	upregulated			IHC	14	polyclonal	2004	Wang and Banerjee 2004 Onc Rep
lung	SAE2	upregulated			IHC, mRNA (GEO)	20	polyclonal	2015	Liu et al. 2015 J Hematol Oncol
lung	SENP1	upregulated			mRNA	56		2014	Yang et al. 2014 Tumor Biol
lung	SENP1	upregulated			WB, mRNA	10		2013	Wang et al. 2013 Exp Ther Med
lung	Ubc9	upregulated			WB	16	not specified	2009	Wu et al. 2009 Clin Cancer Res
lung	Ubc9			high expression associates with poor prognosis	mRNA	104		2019	Hung et al. 2019 J Exp Clin Cancer Res
lung (adenocarcinoma)	PC2 (CBX4)	upregulated			mRNA (TCGA)	585		2020	Wu et al. 2020 J Cancer
lung (adenocarcinoma)	SAE1	upregulated	positively. higher in primary tumor that have metastasised than non-metastasised primary tumors		mRNA	21		2007	Inamura et al. 2007 Human Pathology
lung (adenocarcinoma)	SAE1			high expression associates with poor prognosis	mRNA (TCGA)	585		2020	Wu et al. 2020 J Cancer
lung (adenocarcinoma)	SAE2	upregulated	positively	high expression associates with poor prognosis	IHC, WB	372	monoclonal	2018	Joseph et al. 2018 J Hem Onc
lung (adenocarcinoma)	SAE2			high expression associates with poor prognosis	mRNA (TCGA)	585		2020	Wu et al. 2020 J Cancer
lung (adenocarcinoma)	SENP1			high expression associates with poor prognosis	mRNA (TCGA)	585		2020	Wu et al. 2020 J Cancer
lung (adenocarcinoma)	Ubc9	upregulated			mRNA (TCGA)	515		2020	Wang et al. 2020 Am J Cancer Res
lung (metastases vs primary)	Ubc9	downregulated in comparison with normal and primary tumor tissue			IHC	125	polyclonal	2010	Moschos et al. 2010 Hum Pathol
lung (neuroendocrine)	SUMO2/3		positively	high expression associates with poor prognosis	IHC	192	polyclonal	2015	Collaud et al. 2015 BMC Cancer
lung (NSCLC & SCLC)	Ubc9	upregulated	positively	high expression associates with poor prognosis	IHC, mRNA	143	polyclonal	2013	Li et al. 2013 Onc Rep
lung (NSCLC)	PIAS3	higher and more frequent expression in adenocarcinoma than in SCC			IHC	44	not specified	2011	Kluge et al. 2011 Mol Oncol
lung (NSCLC)	SAE2	upregulated	positively		IHC	75	monoclonal	2019	Jiang et al. 2019 JCB
lung (NSCLC)	SENP1	upregulated	positively	high expression associates with poor prognosis and poorer response to chemoradiotherapy	IHC, mRNA	97	monoclonal	2018	Liu et al. 2018 J Clin Lab Analysis
lung (NSCLC)	SENP1	upregulated	positively	high expression associates with poor prognosis and poorer response to postoperative chemotherapy	IHC, mRNA	100	polyclonal	2014	Mu et al. 2014 Chin Med J
lung (NSCLC)	SUMO4	upregulated	positively	high expression associates with poor prognosis	IHC	100	monoclonal (recognizes SUMO2, SUMO3, SUMO4)	2020	Liang et al. 2020 Onc Letters
lung (SCC)	PC2 (CBX4)	upregulated			mRNA (TCGA)	504		2020	Wu et al. 2020 J Cancer
lung (SCC)	PIAS3	downregulated		high expression associates with better prognosis	IHC, WB, mRNA	25	polyclonal	2015	Abbas et al. 2015 Cancer Med
lung (SCC)	SAE1	upregulated	positively		mRNA (TCGA)	502		2021	Ong et al. 2021 Cells
lung (SCC)	SENP2			high expression (together with DCUN1D1 and DVL3) associates with better response to adjuvant chemotherapy	mRNA (TCGA)	152		2013	Wang et al. 2013 Clin Cancer Res
lung (SCC)	Ubc9	upregulated			mRNA (TCGA)	501		2020	Wang et al. 2020 Am J Cancer Res
lymphoma (diffuse large B-cell)	Ubc9	upregulated			mRNA (TCGA)	47		2020	Yang et al. 2020 Cancer Cell Int
melanoma (cutaneous)	PC2 (CBX4)	upregulated			mRNA (TCGA)	470		2020	Wu et al. 2020 J Cancer
melanoma (cutaneous)	PIAS1			high expression associates with better prognosis	mRNA (TCGA)	470		2020	Wu et al. 2020 J Cancer
melanoma (cutaneous)	SAE1			high expression associates with poor prognosis	mRNA (TCGA)	470		2020	Wu et al. 2020 J Cancer
melanoma (cutaneous)	SENP5			high expression associates with better prognosis	mRNA (TCGA)	470		2020	Wu et al. 2020 J Cancer
melanoma (cutaneous)	SENP7			high expression associates with better prognosis	mRNA (TCGA)	470		2020	Wu et al. 2020 J Cancer
melanoma (metastases in lymph nodes)	Ubc9	upregulated	positively		IHC	140	polyclonal	2007	Moschos et al. 2007 Oncogene
melanoma (metastases vs primary)	Ubc9	downregulated in metastases vs primary tumors			mRNA (TCGA)	368		2020	Wang et al. 2020 Am J Cancer Res
melanoma (uveal)	SAE1			high expression associates with poor prognosis	mRNA (TCGA)	80		2020	Wu et al. 2020 J Cancer
melanoma (uveal)	SAE2			high expression associates with poor prognosis	mRNA (TCGA)	80		2020	Wu et al. 2020 J Cancer
melanoma (uveal)	SENP2			high expression associates with better prognosis	mRNA (TCGA)	80		2020	Wu et al. 2020 J Cancer
melanoma (uveal)	SUMO3			high expression associates with poor prognosis	mRNA (TCGA)	80		2020	Wu et al. 2020 J Cancer
melanoma (uveal)	Ubc9			high expression associates with better prognosis	mRNA (TCGA)	80		2020	Wu et al. 2020 J Cancer
mesothelioma	PC2 (CBX4)			high expression associates with better prognosis	mRNA (TCGA)	74		2020	Wu et al. 2020 J Cancer
mesothelioma	PIAS3	downregulated		high expression associates with better prognosis	IHC	39	polyclonal	2014	Dabir et al. 2014 Clin Cancer Res
mesothelioma	PIAS3			high expression associates with poor prognosis	mRNA (TCGA)	74		2020	Wu et al. 2020 J Cancer
mesothelioma	PIAS4			high expression associates with poor prognosis	mRNA (TCGA)	74		2020	Wu et al. 2020 J Cancer
mesothelioma	SAE1			high expression associates with poor prognosis	mRNA (TCGA)	74		2020	Wu et al. 2020 J Cancer
mesothelioma	SAE2			high expression associates with poor prognosis	mRNA (TCGA)	74		2020	Wu et al. 2020 J Cancer
mesothelioma	SENP1			high expression associates with poor prognosis	mRNA (TCGA)	74		2020	Wu et al. 2020 J Cancer
mesothelioma	SENP2			high expression associates with better prognosis	mRNA (TCGA)	74		2020	Wu et al. 2020 J Cancer
multiple myeloma	PIAS1	upregulated			mRNA	551		2010	Driscoll et al. 2010 Blood
multiple myeloma	Ubc9	upregulated		high expression associates with poor prognosis	mRNA	551		2010	Driscoll et al. 2010 Blood
multiple myeloma (bortezomib resistant)	SENP2	downregulated	negatively		mRNA	12		2020	Xie et al. 2020 Sci Rep
neuroblastoma (metastases vs primary)	SENP1	upregulated in metastases vs primary tumor tissue			WB, mRNA	10		2016	﻿Xiang-Ming et al. 2016 Biotechnol Appl Biochem
oral SCC	SENP3	upregulated	negatively		IHC	40	not specified	2013	Sun et al. 2013 Onc Rep
oral SCC	SENP5	upregulated	negatively		IHC	48	not specified	2008	Ding et al. 2008 Onc Rep
oral SCC	SUMO1		negatively		mRNA	12		2015	Goncalves Diniz et al. 2015 Tumor Biol
oral SCC (lip)	SUMO1	upregulated			IHC	25	monoclonal	2014	Oliveira Alves et al. 2014 Arch Derm Res
osteosarcoma	PC2 (CBX4)	upregulated		high expression associates with poor prognosis	IHC, mRNA	55	polyclonal	2020	Wang et al. 2020 Nat Comm
osteosarcoma	PIAS2	downregulated			IHC, WB, mRNA	25	monoclonal	2016	Wang et al. 2016 Mol Med Rep
osteosarcoma	SENP1	downregulated			WB	18		2018	Liu et al. 2018 Int J Onc
osteosarcoma	SENP2	downregulated			WB, mRNA	18		2018	Pei et al. 2018 Exp Ther Med
osteosarcoma	SENP3	upregulated	positively	high expression associates with poor prognosis	IHC , WB, mRNA	40	not specified	2020	Yang et al. 2020 Technol Cancer Res Treat
ovarian	PIAS2			high expression associates with better prognosis	mRNA (TCGA)	608		2020	Wu et al. 2020 J Cancer
ovarian	PIAS4		positively		IHC, mRNA	22	monoclonal	2013	Sun et al. 2013 J Cell Sci
ovarian	SENP3	upregulated	positively	high expression associates with poor prognosis	IHC, WB	124	monoclonal	2017	Cheng et al. 2017 Tumor Biol
ovarian	SENP5			high expression associates with poor prognosis	mRNA (TCGA)	1816		2018	Wee et al. 2018 Sci Rep
ovarian	Ubc9	upregulated	positively		mRNA	83		2010	Zhu et al. 2010 Exp Ther Med
ovarian	Ubc9	upregulated			mRNA	10		2005	Mo et al. 2005 Oncogene (role of UBC9 in tumorigenesis)
pancreatic	PC2 (CBX4)	upregulated			mRNA (TCGA)	185		2020	Wu et al. 2020 J Cancer
pancreatic	SAE1	upregulated			mRNA	69		2020	Biederstädt et al. 2020 Gut
pancreatic	SENP1	downregulated			mRNA (TCGA)	178		2019	Bouchard et al. 2019 J Gastroint Oncol
pancreatic	SENP1	upregulated	positively		IHC, mRNA	36	not specified	2014	Ma et al. 2014 Tumor Biol
pancreatic	SENP2			high expression associates with poor prognosis	mRNA (TCGA)	185		2020	Wu et al. 2020 J Cancer
pancreatic	SENP3			high expression associates with better prognosis	mRNA (TCGA)	185		2020	Wu et al. 2020 J Cancer
pancreatic	SUMO1	upregulated	positively	high expression of SUMO1 and SUMO2/3 together associates with poor prognosis	IHC, mRNA	262	monoclonal	2020	Biederstädt et al. 2020 Gut
pancreatic	SUMO2/3	upregulated		high expression of SUMO1 and SUMO2/3 together associates with poor prognosis	IHC, mRNA	262	monoclonal	2020	Biederstädt et al. 2020 Gut
pancreatic	Ubc9	upregulated		high expression associates with poor prognosis	mRNA	69		2020	Biederstädt et al. 2020 Gut
pancreatic	Ubc9	upregulated			mRNA (TCGA)	179		2020	Yang et al. 2020 Cancer Cell Int
pancreatic (neuroendocrine)	RSUME	downregulated			IHC	24	polyclonal	2016	Wu et al. 2016 Oncotarget
pheochromocytoma and paraganglioma	Ubc9			high expression associates with better prognosis	mRNA (TCGA)	179		2020	Wu et al. 2020 J Cancer
prostate	PC2 (CBX4)	upregulated			mRNA (TCGA)	500		2020	Wu et al. 2020 J Cancer
prostate	PIAS1	downregulated, lower expression in hormone-refractory than treatment-naive cancer specimen or bening hyperplasia	positively		mRNA	32		2004	Linja et al. 2004 Clin Canc Res
prostate	PIAS1	upregulated		high expression associates with poor prognosis	IHC	89	monoclonal (recognizes PIAS1, PIAS2)	2014	Puhr et al. 2014 Oncotarget
prostate	PIAS1	upregulated			IHC	90	monoclonal (recognizes PIAS1, PIAS2)	2012	Hoefer et al. 2012 Am J Path
prostate	PIAS1	upregulated			mRNA	43		2002	Li et al. 2002 Am J Path
prostate	PIAS1			high expression associates with poor prognosis	IHC	735	monoclonal (recognizes PIAS1, PIAS2)	2016	Puhr et al. 2016 Oncogene
prostate	PIAS3	upregulated			IHC	10	polyclonal	2004	Wang and Banerjee 2004 Onc Rep
prostate	RanBP2	upregulated			IHC	18	polyclonal	2007	Renner et al. 2007 Carcinogenesis
prostate	SAE1			high expression associates with poor prognosis	mRNA (TCGA)	500		2020	Wu et al. 2020 J Cancer
prostate	SENP1	upregulated	positively	high expression associates with poor prognosis in patients undergoing radical prostatectomy	IHC	134	polyclonal	2013	Li et al. 2013 Urol Oncol
prostate	SENP1	upregulated			mRNA	43		2006	Cheng et al. 2006 Neoplasia
prostate	SENP1	upregulated in nucleus in cancer, cytoplasmic in normal tissue (upregulated in ERG+ PTENdel cancers)	positively	high expression associates with poor prognosis in ERG+, PTEN+ patients	IHC	9516	monoclonal	2015	Burdelski et al. 2015 BMC Cancer
prostate	SENP1		positively		IHC	17	not specified	2010	Bawa-Khalfe et al. 2010 JBC
prostate	SENP1		positively		IHC	117	not specified	2013	Wang et al. 2013 Oncogene
prostate	SENP3	upregulated			IHC	10	not specified	2010	Han et al. 2010 JBC
prostate	SENP5			high expression associates with poor prognosis	mRNA (TCGA)	500		2020	Wu et al. 2020 J Cancer
prostate	SENP7	upregulated in tumors with mutated SPOP than wild-type SPOP			IHC	93	polyclonal	2015	Zhu et al. 2015 Cell Rep
prostate	SUMO1			high expression associates with poor prognosis	mRNA (TCGA)	500		2020	Wu et al. 2020 J Cancer
prostate	SUMO2			high expression associates with poor prognosis	mRNA (TCGA)	500		2020	Wu et al. 2020 J Cancer
prostate	Ubc9	upregulated	positively		IHC	196	polyclonal	2010	Moschos et al. 2010 Hum Pathol
prostate	Ubc9	upregulated			mRNA (TCGA)	497		2020	Wang et al. 2020 Am J Cancer Res
prostate (metastases vs primary)	Ubc9	downregulated in comparison with normal and primary tumor tissue			IHC	196	polyclonal	2010	Moschos et al. 2010 Hum Pathol
renal	SAE1			high expression associates with poor prognosis	IHC (HPA)	365	polyclonal	2019	Yang et al. 2019 Cell Comm Sign
renal	SENP1	upregulated			IHC	20	polyclonal	2018	Jiao et al. 2018 Onc Res
renal (chromophobe)	SAE1	upregulated	positively		mRNA (TCGA)	66		2021	Ong et al. 2021 Cells
renal (chromophobe)	Ubc9	upregulated			mRNA (TCGA)	66		2020	Wang et al. 2020 Am J Cancer Res
renal (clear cell)	PC2 (CBX4)			high expression associates with poor prognosis	mRNA (TCGA)	537		2020	Wu et al. 2020 J Cancer
renal (clear cell)	PIAS1			high expression associates with better prognosis	mRNA (TCGA)	537		2020	Wu et al. 2020 J Cancer
renal (clear cell)	PIAS3	upregulated			IHC	12	polyclonal	2004	Wang and Banerjee 2004 Onc Rep
renal (clear cell)	PIAS3			high expression associates with poor prognosis	mRNA (TCGA)	537		2020	Wu et al. 2020 J Cancer
renal (clear cell)	RSUME	upregulated, in VHL-mutant cancers	positively, in VHL-mutant cancers	high expression associates with poor prognosis	mRNA (HPA&TCGA)	463		2019	Tedesco et al. 2019 Cell Death Dis
renal (clear cell)	SAE1			high expression associates with poor prognosis	mRNA (TCGA)	537		2020	Wu et al. 2020 J Cancer
renal (clear cell)	SENP1		positively	high expression associates with poor prognosis	IHC, mRNA	74	polyclonal	2016	Dong et al. 2016 Oncotarget
renal (clear cell)	SENP3			high expression associates with poor prognosis	mRNA (TCGA)	537		2020	Wu et al. 2020 J Cancer
renal (clear cell)	SENP5			high expression associates with poor prognosis	mRNA (TCGA)	537		2020	Wu et al. 2020 J Cancer
renal (clear cell)	Ubc9	upregulated			mRNA (TCGA)	533		2020	Wang et al. 2020 Am J Cancer Res
renal (clear cell)	Ubc9	upregulated			mRNA (TCGA)	523		2020	Yang et al. 2020 Cancer Cell Int
renal (clear cell)	Ubc9			high expression associates with poor prognosis	mRNA (TCGA)	537		2020	Wu et al. 2020 J Cancer
renal (papillary)	PC2 (CBX4)			high expression associates with poor prognosis	mRNA (TCGA)	291		2020	Wu et al. 2020 J Cancer
renal (papillary)	PIAS2			high expression associates with better prognosis	mRNA (TCGA)	291		2020	Wu et al. 2020 J Cancer
renal (papillary)	PIAS3			high expression associates with poor prognosis	mRNA (TCGA)	291		2020	Wu et al. 2020 J Cancer
renal (papillary)	SAE1			high expression associates with poor prognosis	mRNA (TCGA)	291		2020	Wu et al. 2020 J Cancer
renal (papillary)	SENP1			high expression associates with poor prognosis	mRNA (TCGA)	291		2020	Wu et al. 2020 J Cancer
renal (papillary)	SUMO1			high expression associates with poor prognosis	mRNA (TCGA)	291		2020	Wu et al. 2020 J Cancer
renal (papillary)	SUMO2			high expression associates with poor prognosis	mRNA (TCGA)	291		2020	Wu et al. 2020 J Cancer
renal (papillary)	Ubc9	upregulated			mRNA (TCGA)	290		2020	Wang et al. 2020 Am J Cancer Res
renal (papillary)	Ubc9	upregulated			mRNA (TCGA)	286		2020	Yang et al. 2020 Cancer Cell Int
sarcoma	PC2 (CBX4)	upregulated		high expression associates with poor prognosis	mRNA (TCGA)	261		2020	Wu et al. 2020 J Cancer
sarcoma	PIAS2			high expression associates with poor prognosis	mRNA (TCGA)	261		2020	Wu et al. 2020 J Cancer
sarcoma	PIAS3			high expression associates with poor prognosis	mRNA (TCGA)	261		2020	Wu et al. 2020 J Cancer
sarcoma	SENP6			high expression associates with poor prognosis	mRNA (TCGA)	261		2020	Wu et al. 2020 J Cancer
sarcoma	SENP7			high expression associates with poor prognosis	mRNA (TCGA)	261		2020	Wu et al. 2020 J Cancer
testicular germ cell	PIAS2			high expression associates with better prognosis	mRNA (TCGA)	150		2020	Wu et al. 2020 J Cancer
testicular germ cell	Ubc9	upregulated			mRNA (TCGA)	137		2020	Yang et al. 2020 Cancer Cell Int
thymoma	PC2 (CBX4)	upregulated			mRNA (TCGA)	124		2020	Wu et al. 2020 J Cancer
thymoma	PIAS4			high expression associates with better prognosis	mRNA (TCGA)	124		2020	Wu et al. 2020 J Cancer
thymoma	SAE1			high expression associates with better prognosis	mRNA (TCGA)	124		2020	Wu et al. 2020 J Cancer
thymoma	SAE2			high expression associates with better prognosis	mRNA (TCGA)	124		2020	Wu et al. 2020 J Cancer
thymoma	SENP1			high expression associates with better prognosis	mRNA (TCGA)	124		2020	Wu et al. 2020 J Cancer
thymoma	Ubc9	upregulated			mRNA (TCGA)	118		2020	Yang et al. 2020 Cancer Cell Int
thymoma	Ubc9			high expression associates with better prognosis	mRNA (TCGA)	124		2020	Wu et al. 2020 J Cancer
thyroid	PC2 (CBX4)	upregulated			mRNA (TCGA)	507		2020	Wu et al. 2020 J Cancer
thyroid	PIAS1	downregulated			mRNA	77		2015	Tuccilli et al. 2015 J Biol Regul Homeost Agents
thyroid	PIAS2	downregulated			mRNA	77		2015	Tuccilli et al. 2015 J Biol Regul Homeost Agents
thyroid	PIAS2			high expression associates with poor prognosis	mRNA (TCGA)	507		2020	Wu et al. 2020 J Cancer
thyroid	SAE1	downregulated			mRNA	77		2015	Tuccilli et al. 2015 J Biol Regul Homeost Agents
thyroid	SAE1			high expression associates with poor prognosis	IHC (HPA)	501	polyclonal	2019	Yang et al. 2019 Cell Comm Sign
thyroid	SAE1			high expression associates with poor prognosis	mRNA (TCGA)	507		2020	Wu et al. 2020 J Cancer
thyroid	Ubc9	upregulated			mRNA (TCGA)	501		2020	Wang et al. 2020 Am J Cancer Res
uterine corpus endometrial	PC2 (CBX4)			high expression associates with poor prognosis	mRNA (TCGA)	560		2020	Wu et al. 2020 J Cancer
uterine corpus endometrial	SAE1	upregulated			mRNA (TCGA)	176		2021	Ong et al. 2021 Cells
uterine corpus endometrial	SAE2			high expression associates with poor prognosis	mRNA (TCGA)	560		2020	Wu et al. 2020 J Cancer
uterine corpus endometrial	SENP2			high expression associates with poor prognosis	mRNA (TCGA)	560		2020	Wu et al. 2020 J Cancer
uterine corpus endometrial	SENP5			high expression associates with poor prognosis	mRNA (TCGA)	560		2020	Wu et al. 2020 J Cancer
uterine corpus endometrial	SUMO4			high expression associates with poor prognosis	mRNA (TCGA)	560		2020	Wu et al. 2020 J Cancer
uterine corpus endometrial	Ubc9	upregulated			mRNA (TCGA)	545		2020	Wang et al. 2020 Am J Cancer Res
